# Supplementary material for: Preconception paternal alcohol exposure exerts sex-specific effects on offspring growth and long-term metabolic programming
Source: Epigenetics Chromatin. 2019 Jan 22;12:9. doi: 10.1186/s13072-019-0254-0 (PMC6341619; doi:10.1186/s13072-019-0254-0)
Supplement: Supplementary file 1 — Additional file 1. Primer sequences used in RT-qPCR analyses. [file 13072_2019_254_MOESM1_ESM.xlsx]

## Sheet: Sheet1
RT-qPCR Primer Sets
Primer name	Fwd/Rev	Sequence
Acta1	Fwd	GAGGTATCCTGACCCCTGAAGTA
	Rev	CACACGCAGCTCATTGTAGA
Acta2	Fwd	GTGGCTATTCCTTCGTGACTAC
	Rev	GAGCTACATAGCACAGCTTCTC
Actc1	Fwd	CCTCTCTGGAGAAGAGCTATTGA
	Rev	AATGAAAGAGGGCTGGAAGAG
Col1a2	Fwd	CTTCACTCAGACCCAAGGAC
	Rev	AGTAGTAATCGCTCTTCCACTC
Col3a1	Fwd	TGGTATGAAAGGACACAGAGG
	Rev	CAACTTCACCCTTAGCACCA
Col4a1	Fwd	CTAACGGTTGGTCCTCACTG
	Rev	CGRGGGCTTCTTGAACATCTC
Col4a2	Fwd	GGCTTCATCAAAGGAGRCAAGG
	Rev	CCCAATGRCACCAAAGTCCC
Col5a1	Fwd	GAGATTGAACAGATGAAGCGAC
	Rev	ACATAGGAGAGCAGTTTCCCA
Col6a1	Fwd	CCAGGCGCGGCTAACAACGAC
	Rev	GGCAATCTCAAAGTTCTGTAGG
Col6a2	Fwd	GGGACATCGCTAACTCTCCA
	Rev	CTCACCTTGTAGCACTCTCCA
Col18a1	Fwd	CTGTGCACTGTCTGGATGAA
	Rev	GAGCCCAGGTAGTAGAGATGTA
Tgfb2	Fwd	TAAAATCGACATGCCGTCCC
	Rev	GAGACATCAAAGCGGACGAT
Smad2	Fwd	ATGTCGTCCATCTTGCCATTC
	Rev	AACCGTCCTGTTTTCTTTAGCTT
Smad4	Fwd	ACTTACCATCATAACAGCACTACC
	Rev	ATCCACATAGCCATCCACAG
Timp1	Fwd	GCATGGACATTTATTCTCCACTGT
	Rev	TCTCTAGGAGCCCCGATCTG
Timp2	Fwd	GGAATGACATCTATGGCAACC
	Rev	GGCCGTGTAGATAAACTCGAT
Apoa4	Fwd	CCAGCTAAGCAACAATGCCA
	Rev	TGGAAGAGGGTACTGAGCTGC
C9	Fwd	CACTGCCTTTGTGTTTGAAGAG
	Rev	GGTAGGTGTTGGGAGTGTTAAG
Nr1h4	Fwd	CACAGATTTCCTCCTCGTCTTAC
	Rev	GCATTCGCCTGAGTTCATAGA
Rxra	Fwd	TCCGCAGGGAGTAAAGATAGA
	Rev	CCATCCAGTTTACATGAGGGATAA
Saa1	Fwd	CCTGGACTGCCTGACAAATAC
	Rev	TAGGTAGGAAGAAGCCCAGAC
Serp1n1	Fwd	GGGTGCTGCTGATGGATTAT
	Rev	AGCTCCTTGCTGAGAGTTTG
Ttr	Fwd	GTTTAAAGGCATCCTTTCCATCTT
	Rev	CCACTCTGCTTTCTGACCTATC
Pklr	Fwd	CCAGCAGCATCAGTCGTATATC
	Rev	ACCCAGGAGGAATCGAATTAAC
Sec1	Fwd	ATGCGTACAACAGGGTATGG
	Rev	GAGGTGGCTATTCCACAGTATC
Dhcr7	Fwd	CACCACCTGTGACAGCTAAA
	Rev	GAAGTCAGGAAGCCAGGAATAA
Feps	Fwd	CGGGTGAAAGCACTGTATG
	Rev	GCACTGCTCTATGAGACTCTTG
Hmgcs1	Fwd	GGCAGAAAGAGGGAAAGGATAA
	Rev	TCAGGAACATCCGAGCTAGA
Primers for Reference Genes
Ywhaz	Fwd	TTGATCCCCAATGCTTCGC
	Rev	CAGCAACCTCGGCCAAGTAA
Hprt	Fwd	CTGGTGAAAAGGACCTCTCGAA
	Rev	CTGAAGTACTCATTATAGTCAA
Mprt	Fwd	AACTTCCTCAGCACCAAAATAG
	Rev	GACCACAAACGGACCCAGATT
